# Supplementary material for: A Strategical Improvement in the Performance of CO2/N2 Gas Permeation via Conjugation of L-Tyrosine onto Chitosan Membrane
Source: Membranes (Basel). 2023 Apr 29;13(5):487. doi: 10.3390/membranes13050487 (PMC10223707; doi:10.3390/membranes13050487)
Supplement: Supplementary file 1 [file membranes-13-00487-s001.zip]

Archive with 1 entries (1 files):
- membranes-2264822-supplementary.pdf
